# Supplementary material for: Prevalence and Impact of Biofilms on Bloodstream and Urinary Tract Infections: A Systematic Review and Meta-Analysis
Source: Antibiotics (Basel). 2021 Jul 8;10(7):825. doi: 10.3390/antibiotics10070825 (PMC8300799; doi:10.3390/antibiotics10070825)
Supplement: Supplementary file 1 [file antibiotics-10-00825-s001.zip]

Archive with 1 entries (1 files):
- antibiotics-1272501-SI.pdf
